# Supplementary material for: Assessment of Two Commercial Comprehensive Gene Panels for Personalized Cancer Treatment
Source: J Pers Med. 2022 Dec 26;13(1):42. doi: 10.3390/jpm13010042 (PMC9863125; doi:10.3390/jpm13010042)
Supplement: Supplementary file 1 [file jpm-13-00042-s001.zip]

Archive with 1 entries (1 files):
- jpm-2094480-supplementary.xlsx
