# Supplementary material for: Assessment of Two Commercial Comprehensive Gene Panels for Personalized Cancer Treatment
Source: J Pers Med. 2022 Dec 26;13(1):42. doi: 10.3390/jpm13010042 (PMC9863125; doi:10.3390/jpm13010042)
Supplement: Supplementary file 1 [file jpm-13-00042-s001.zip › jpm-2094480-supplementary.xlsx]

## Sheet: S1
Supplementary Table S1. Genes targeted by OncomineTM Comprehensive Assay Plus, TruSight Oncology 500 and both panels for DNA variant analysis
Gene name	Targeted by
A1CF	OncomineTM Comprehensive Assay Plus
ABCB1	OncomineTM Comprehensive Assay Plus
ABL1	Both panels panels
ABL2	Both panels
ABRAXAS1	OncomineTM Comprehensive Assay Plus
ACSM2B	OncomineTM Comprehensive Assay Plus
ACVR1	Both panels
ACVR1B	Both panels
ACVR2A	OncomineTM Comprehensive Assay Plus
ADAM18	OncomineTM Comprehensive Assay Plus
ADAMTS12	OncomineTM Comprehensive Assay Plus
ADAMTS2	OncomineTM Comprehensive Assay Plus
AKT1	Both panels
AKT2	Both panels
AKT3	Both panels
ALK	Both panels
ALOX12B	TruSight Oncology 500
AMER1	OncomineTM Comprehensive Assay Plus
ANKRD11	TruSight Oncology 500
ANKRD26	TruSight Oncology 500
ANO4	OncomineTM Comprehensive Assay Plus
APC	Both panels
AR	Both panels
ARAF	Both panels
ARFRP1	TruSight Oncology 500
ARHGAP35	OncomineTM Comprehensive Assay Plus
ARID1A	Both panels
ARID1B	Both panels
ARID2	Both panels
ARID5B	Both panels
ARMC4	OncomineTM Comprehensive Assay Plus
ASXL1	Both panels
ASXL2	Both panels
ATM	Both panels
ATP1A1	OncomineTM Comprehensive Assay Plus
ATR	Both panels
ATRX	Both panels
AURKA	Both panels
AURKB	TruSight Oncology 500
AURKC	OncomineTM Comprehensive Assay Plus
AXIN1	Both panels
AXIN2	Both panels
AXL	Both panels
B2M	Both panels
BAP1	Both panels
BARD1	Both panels
BBC3	TruSight Oncology 500
BCL10	TruSight Oncology 500
BCL2	Both panels
BCL2L1	TruSight Oncology 500
BCL2L11	TruSight Oncology 500
BCL2L12	OncomineTM Comprehensive Assay Plus
BCL2L2	TruSight Oncology 500
BCL6	Both panels
BCOR	Both panels
BCORL1	TruSight Oncology 500
BCR	Both panels
BIRC3	TruSight Oncology 500
BLM	Both panels
BMP5	OncomineTM Comprehensive Assay Plus
BMPR1A	TruSight Oncology 500
BMPR2	OncomineTM Comprehensive Assay Plus
BRAF	Both panels
BRCA1	Both panels
BRCA2	Both panels
BRD4	TruSight Oncology 500
BRINP3	OncomineTM Comprehensive Assay Plus
BRIP1	Both panels
BTG1	TruSight Oncology 500
BTK	Both panels
C11orf30	TruSight Oncology 500
C6	OncomineTM Comprehensive Assay Plus
C8A	OncomineTM Comprehensive Assay Plus
C8B	OncomineTM Comprehensive Assay Plus
CACNA1D	OncomineTM Comprehensive Assay Plus
CALR	Both panels
CANX	OncomineTM Comprehensive Assay Plus
CARD11	Both panels
CASP8	Both panels
CASR	OncomineTM Comprehensive Assay Plus
CBFB	Both panels
CBL	Both panels
CCND1	Both panels
CCND2	Both panels
CCND3	Both panels
CCNE1	Both panels
CD163	OncomineTM Comprehensive Assay Plus
CD274	Both panels
CD276	Both panels
CD74	TruSight Oncology 500
CD79A	TruSight Oncology 500
CD79B	Both panels
CDC73	Both panels
CDH1	Both panels
CDH10	OncomineTM Comprehensive Assay Plus
CDK12	Both panels
CDK4	Both panels
CDK6	Both panels
CDK8	TruSight Oncology 500
CDKN1A	Both panels
CDKN1B	Both panels
CDKN2A	Both panels
CDKN2B	Both panels
CDKN2C	Both panels
CEBPA	TruSight Oncology 500
CENPA	TruSight Oncology 500
CHD2	TruSight Oncology 500
CHD4	Both panels
CHEK1	Both panels
CHEK2	Both panels
CIC	Both panels
CIITA	OncomineTM Comprehensive Assay Plus
CNTN6	OncomineTM Comprehensive Assay Plus
CNTNAP4	OncomineTM Comprehensive Assay Plus
CNTNAP5	OncomineTM Comprehensive Assay Plus
COL11A1	OncomineTM Comprehensive Assay Plus
CREBBP	Both panels
CRKL	TruSight Oncology 500
CRLF2	TruSight Oncology 500
CSF1R	Both panels
CSF3R	TruSight Oncology 500
CSMD3	OncomineTM Comprehensive Assay Plus
CSNK1A1	TruSight Oncology 500
CTCF	Both panels
CTLA4	Both panels
CTNNA1	TruSight Oncology 500
CTNNB1	Both panels
CTNND2	OncomineTM Comprehensive Assay Plus
CUL1	OncomineTM Comprehensive Assay Plus
CUL3	Both panels
CUL4A	OncomineTM Comprehensive Assay Plus
CUL4B	OncomineTM Comprehensive Assay Plus
CUX1	TruSight Oncology 500
CXCR4	TruSight Oncology 500
CYLD	Both panels
CYP2C9	OncomineTM Comprehensive Assay Plus
CYP2D6	OncomineTM Comprehensive Assay Plus
CYSLTR2	OncomineTM Comprehensive Assay Plus
DAXX	Both panels
DCAF4L2	OncomineTM Comprehensive Assay Plus
DCDC1	OncomineTM Comprehensive Assay Plus
DCUN1D1	TruSight Oncology 500
DDR1	OncomineTM Comprehensive Assay Plus
DDR2	Both panels
DDX3X	OncomineTM Comprehensive Assay Plus
DDX41	TruSight Oncology 500
DGCR8	OncomineTM Comprehensive Assay Plus
DHX15	TruSight Oncology 500
DICER1	Both panels
DIS3	TruSight Oncology 500
DNAJB1	TruSight Oncology 500
DNMT1	TruSight Oncology 500
DNMT3A	Both panels
DNMT3B	TruSight Oncology 500
DOCK3	OncomineTM Comprehensive Assay Plus
DOT1L	TruSight Oncology 500
DPYD	OncomineTM Comprehensive Assay Plus
DROSHA	OncomineTM Comprehensive Assay Plus
DSC1	OncomineTM Comprehensive Assay Plus
DSC3	OncomineTM Comprehensive Assay Plus
E2F1	OncomineTM Comprehensive Assay Plus
E2F3	TruSight Oncology 500
EED	TruSight Oncology 500
EGFL7	TruSight Oncology 500
EGFR	Both panels
EIF1AX	Both panels
EIF4A2	TruSight Oncology 500
EIF4E	TruSight Oncology 500
ELF3	OncomineTM Comprehensive Assay Plus
EML4	TruSight Oncology 500
EMSY	OncomineTM Comprehensive Assay Plus
ENO1	OncomineTM Comprehensive Assay Plus
EP300	Both panels
EPAS1	OncomineTM Comprehensive Assay Plus
EPCAM	Both panels
EPHA2	OncomineTM Comprehensive Assay Plus
EPHA3	TruSight Oncology 500
EPHA5	TruSight Oncology 500
EPHA7	TruSight Oncology 500
EPHB1	TruSight Oncology 500
ERAP1	OncomineTM Comprehensive Assay Plus
ERAP2	OncomineTM Comprehensive Assay Plus
ERBB2	Both panels
ERBB3	Both panels
ERBB4	Both panels
ERCC1	TruSight Oncology 500
ERCC2	Both panels
ERCC3	TruSight Oncology 500
ERCC4	Both panels
ERCC5	Both panels
ERG	TruSight Oncology 500
ERRFI1	Both panels
ESR1	Both panels
ETS1	TruSight Oncology 500
ETV1	TruSight Oncology 500
ETV4	TruSight Oncology 500
ETV5	TruSight Oncology 500
ETV6	Both panels
EWSR1	TruSight Oncology 500
EZH2	Both panels
FAM123B	TruSight Oncology 500
FAM135B	OncomineTM Comprehensive Assay Plus
FAM175A	TruSight Oncology 500
FAM46C	TruSight Oncology 500
FANCA	Both panels
FANCC	Both panels
FANCD2	Both panels
FANCE	Both panels
FANCF	Both panels
FANCG	Both panels
FANCI	Both panels
FANCL	Both panels
FANCM	OncomineTM Comprehensive Assay Plus
FAS	Both panels
FAT1	Both panels
FBXW7	Both panels
FGF1	TruSight Oncology 500
FGF10	TruSight Oncology 500
FGF14	TruSight Oncology 500
FGF19	Both panels
FGF2	TruSight Oncology 500
FGF23	Both panels
FGF3	Both panels
FGF4	Both panels
FGF5	TruSight Oncology 500
FGF6	TruSight Oncology 500
FGF7	Both panels
FGF8	TruSight Oncology 500
FGF9	Both panels
FGFR1	Both panels
FGFR2	Both panels
FGFR3	Both panels
FGFR4	Both panels
FH	TruSight Oncology 500
FLCN	TruSight Oncology 500
FLI1	TruSight Oncology 500
FLT1	TruSight Oncology 500
FLT3	Both panels
FLT4	Both panels
FOXA1	Both panels
FOXL2	Both panels
FOXO1	Both panels
FOXP1	TruSight Oncology 500
FRS2	TruSight Oncology 500
FUBP1	Both panels
FYN	Both panels
GABRA6	TruSight Oncology 500
GALNT17	OncomineTM Comprehensive Assay Plus
GATA1	TruSight Oncology 500
GATA2	Both panels
GATA3	Both panels
GATA4	TruSight Oncology 500
GATA6	TruSight Oncology 500
GEN1	TruSight Oncology 500
Gene name	Panels that target this gene
GID4	TruSight Oncology 500
GLI1	Both panels
GLI3	OncomineTM Comprehensive Assay Plus
GNA11	Both panels
GNA13	Both panels
GNAQ	Both panels
GNAS	Both panels
GPR124	TruSight Oncology 500
GPR158	OncomineTM Comprehensive Assay Plus
GPS2	Both panels
GREM1	TruSight Oncology 500
GRID2	OncomineTM Comprehensive Assay Plus
GRIN2A	TruSight Oncology 500
GRM3	TruSight Oncology 500
GSK3B	TruSight Oncology 500
H3F3A	Both panels
H3F3B	Both panels
H3F3C	TruSight Oncology 500
HCN1	OncomineTM Comprehensive Assay Plus
HDAC2	OncomineTM Comprehensive Assay Plus
HDAC9	OncomineTM Comprehensive Assay Plus
HGF	TruSight Oncology 500
HIF1A	OncomineTM Comprehensive Assay Plus
HIST1H1C	TruSight Oncology 500
HIST1H2BD	Both panels
HIST1H3A	TruSight Oncology 500
HIST1H3B	Both panels
HIST1H3C	TruSight Oncology 500
HIST1H3D	TruSight Oncology 500
HIST1H3E	TruSight Oncology 500
HIST1H3F	TruSight Oncology 500
HIST1H3G	TruSight Oncology 500
HIST1H3H	TruSight Oncology 500
HIST1H3I	TruSight Oncology 500
HIST1H3J	TruSight Oncology 500
HIST2H3A	TruSight Oncology 500
HIST2H3C	TruSight Oncology 500
HIST2H3D	TruSight Oncology 500
HIST3H3	TruSight Oncology 500
HLA-A	Both panels
HLA-B	Both panels
HLA-C	Both panels
HNF1A	Both panels
HNRNPK	TruSight Oncology 500
HOXB13	TruSight Oncology 500
HRAS	Both panels
HSD3B1	TruSight Oncology 500
HSP90AA1	TruSight Oncology 500
ICOSLG	TruSight Oncology 500
ID3	Both panels
IDH1	Both panels
IDH2	Both panels
IFNGR1	TruSight Oncology 500
IGF1	TruSight Oncology 500
IGF1R	Both panels
IGF2	TruSight Oncology 500
IKBKB	OncomineTM Comprehensive Assay Plus
IKBKE	TruSight Oncology 500
IKZF1	TruSight Oncology 500
IL10	TruSight Oncology 500
IL6ST	OncomineTM Comprehensive Assay Plus
IL7R	Both panels
INHA	TruSight Oncology 500
INHBA	TruSight Oncology 500
INPP4A	TruSight Oncology 500
INPP4B	Both panels
INSR	TruSight Oncology 500
IRF2	TruSight Oncology 500
IRF4	Both panels
IRS1	TruSight Oncology 500
IRS2	TruSight Oncology 500
IRS4	OncomineTM Comprehensive Assay Plus
JAK1	Both panels
JAK2	Both panels
JAK3	Both panels
JUN	TruSight Oncology 500
KAT6A	TruSight Oncology 500
KCND2	OncomineTM Comprehensive Assay Plus
KCNH7	OncomineTM Comprehensive Assay Plus
KDM5A	TruSight Oncology 500
KDM5C	Both panels
KDM6A	Both panels
KDR	Both panels
KEAP1	Both panels
KEL	Both panels
KIF5B	TruSight Oncology 500
KIR3DL1	OncomineTM Comprehensive Assay Plus
KIT	Both panels
KLF4	Both panels
KLF5	OncomineTM Comprehensive Assay Plus
KLHL13	OncomineTM Comprehensive Assay Plus
KLHL6	TruSight Oncology 500
KMT2A	OncomineTM Comprehensive Assay Plus
KMT2B	Both panels
KMT2C	Both panels
KMT2D	Both panels
KNSTRN	OncomineTM Comprehensive Assay Plus
KRAS	Both panels
KRTAP2-1	OncomineTM Comprehensive Assay Plus
KRTAP6-2	OncomineTM Comprehensive Assay Plus
LAMP1	TruSight Oncology 500
LARP4B	OncomineTM Comprehensive Assay Plus
LATS1	Both panels
LATS2	Both panels
LMO1	TruSight Oncology 500
LRP1B	TruSight Oncology 500
LRRC7	OncomineTM Comprehensive Assay Plus
LYN	TruSight Oncology 500
LZTR1	TruSight Oncology 500
MAGI2	TruSight Oncology 500
MAGOH	OncomineTM Comprehensive Assay Plus
MALT1	TruSight Oncology 500
MAP2K1	Both panels
MAP2K2	Both panels
MAP2K4	Both panels
MAP2K7	OncomineTM Comprehensive Assay Plus
MAP3K1	Both panels
MAP3K13	TruSight Oncology 500
MAP3K14	TruSight Oncology 500
MAP3K4	Both panels
MAPK1	Both panels
MAPK3	TruSight Oncology 500
MAPK8	OncomineTM Comprehensive Assay Plus
MARCO	OncomineTM Comprehensive Assay Plus
MAX	Both panels
MCL1	Both panels
MDC1	TruSight Oncology 500
MDM2	Both panels
MDM4	Both panels
MECOM	OncomineTM Comprehensive Assay Plus
MED12	Both panels
MEF2B	Both panels
MEN1	Both panels
MET	Both panels
MGA	Both panels
MITF	Both panels
MLH1	Both panels
MLH3	OncomineTM Comprehensive Assay Plus
MLL	TruSight Oncology 500
MLLT3	TruSight Oncology 500
MPL	Both panels
MRE11	OncomineTM Comprehensive Assay Plus
MRE11A	TruSight Oncology 500
MSH2	Both panels
MSH3	Both panels
MSH6	Both panels
MST1	TruSight Oncology 500
MST1R	TruSight Oncology 500
MTAP	OncomineTM Comprehensive Assay Plus
MTOR	Both panels
MTUS2	OncomineTM Comprehensive Assay Plus
MUTYH	Both panels
MYB	TruSight Oncology 500
MYC	Both panels
MYCL	OncomineTM Comprehensive Assay Plus
MYCL1	TruSight Oncology 500
MYCN	Both panels
MYD88	Both panels
MYOD1	Both panels
NAB2	TruSight Oncology 500
NBN	Both panels
NCOA3	TruSight Oncology 500
NCOR1	Both panels
NEGR1	TruSight Oncology 500
NF1	Both panels
NF2	Both panels
NFE2L2	Both panels
NFKBIA	TruSight Oncology 500
NKX2-1	TruSight Oncology 500
NKX3-1	TruSight Oncology 500
NLRC5	OncomineTM Comprehensive Assay Plus
NOL4	OncomineTM Comprehensive Assay Plus
NOTCH1	Both panels
NOTCH2	Both panels
NOTCH3	Both panels
NOTCH4	Both panels
NPM1	TruSight Oncology 500
NRAS	Both panels
NRG1	TruSight Oncology 500
NRXN1	OncomineTM Comprehensive Assay Plus
NSD1	TruSight Oncology 500
NSD2	OncomineTM Comprehensive Assay Plus
NT5C2	OncomineTM Comprehensive Assay Plus
NTRK1	Both panels
NTRK2	Both panels
NTRK3	Both panels
NUP93	Both panels
NUTM1	TruSight Oncology 500
NYAP2	OncomineTM Comprehensive Assay Plus
OR10G8	OncomineTM Comprehensive Assay Plus
OR2G6	OncomineTM Comprehensive Assay Plus
OR2L13	OncomineTM Comprehensive Assay Plus
OR2L2	OncomineTM Comprehensive Assay Plus
OR2L8	OncomineTM Comprehensive Assay Plus
OR2M3	OncomineTM Comprehensive Assay Plus
OR2T3	OncomineTM Comprehensive Assay Plus
OR2T33	OncomineTM Comprehensive Assay Plus
OR2T4	OncomineTM Comprehensive Assay Plus
OR2W3	OncomineTM Comprehensive Assay Plus
OR4A15	OncomineTM Comprehensive Assay Plus
OR4C15	OncomineTM Comprehensive Assay Plus
OR4C6	OncomineTM Comprehensive Assay Plus
OR4M1	OncomineTM Comprehensive Assay Plus
OR4M2	OncomineTM Comprehensive Assay Plus
OR5D18	OncomineTM Comprehensive Assay Plus
OR5F1	OncomineTM Comprehensive Assay Plus
OR5L1	OncomineTM Comprehensive Assay Plus
OR5L2	OncomineTM Comprehensive Assay Plus
OR6F1	OncomineTM Comprehensive Assay Plus
OR8H2	OncomineTM Comprehensive Assay Plus
OR8I2	OncomineTM Comprehensive Assay Plus
OR8U1	OncomineTM Comprehensive Assay Plus
ORC4	OncomineTM Comprehensive Assay Plus
PAK1	TruSight Oncology 500
PAK3	TruSight Oncology 500
PAK5	OncomineTM Comprehensive Assay Plus
PAK7	TruSight Oncology 500
PALB2	Both panels
PARK2	TruSight Oncology 500
PARP1	Both panels
PARP2	OncomineTM Comprehensive Assay Plus
PARP3	OncomineTM Comprehensive Assay Plus
PARP4	OncomineTM Comprehensive Assay Plus
PAX3	TruSight Oncology 500
PAX5	Both panels
PAX7	TruSight Oncology 500
PAX8	TruSight Oncology 500
PBRM1	Both panels
PCBP1	OncomineTM Comprehensive Assay Plus
PCDH17	OncomineTM Comprehensive Assay Plus
PDCD1	Both panels
PDCD1LG2	Both panels
PDE1A	OncomineTM Comprehensive Assay Plus
PDE1C	OncomineTM Comprehensive Assay Plus
PDGFRA	Both panels
PDGFRB	Both panels
PDIA3	OncomineTM Comprehensive Assay Plus
PDK1	TruSight Oncology 500
PDPK1	TruSight Oncology 500
PGD	OncomineTM Comprehensive Assay Plus
PGR	TruSight Oncology 500
PHF6	Both panels
PHOX2B	TruSight Oncology 500
PIK3C2B	Both panels
PIK3C2G	TruSight Oncology 500
PIK3C3	TruSight Oncology 500
PIK3CA	Both panels
PIK3CB	Both panels
PIK3CD	Both panels
PIK3CG	Both panels
PIK3R1	Both panels
PIK3R2	Both panels
PIK3R3	TruSight Oncology 500
PIM1	Both panels
PLCG1	OncomineTM Comprehensive Assay Plus
PLCG2	TruSight Oncology 500
PLK2	TruSight Oncology 500
PLXDC2	OncomineTM Comprehensive Assay Plus
PMAIP1	TruSight Oncology 500
PMS1	Both panels
PMS2	Both panels
PNRC1	TruSight Oncology 500
POLD1	Both panels
POLE	Both panels
POM121L12	OncomineTM Comprehensive Assay Plus
POT1	OncomineTM Comprehensive Assay Plus
PPARG	TruSight Oncology 500
PPFIA2	OncomineTM Comprehensive Assay Plus
PPM1D	Both panels
PPP2R1A	Both panels
PPP2R2A	Both panels
PPP6C	Both panels
PRDM1	Both panels
PRDM9	OncomineTM Comprehensive Assay Plus
PREX2	TruSight Oncology 500
PRKACA	OncomineTM Comprehensive Assay Plus
PRKAR1A	Both panels
PRKCI	TruSight Oncology 500
PRKDC	TruSight Oncology 500
PRSS8	TruSight Oncology 500
PSMB10	OncomineTM Comprehensive Assay Plus
PSMB8	OncomineTM Comprehensive Assay Plus
PSMB9	OncomineTM Comprehensive Assay Plus
PTCH1	Both panels
PTEN	Both panels
PTPN11	Both panels
PTPRD	Both panels
PTPRS	TruSight Oncology 500
PTPRT	Both panels
PXDNL	OncomineTM Comprehensive Assay Plus
QKI	TruSight Oncology 500
RAB35	TruSight Oncology 500
RAC1	Both panels
RAD21	TruSight Oncology 500
RAD50	Both panels
RAD51	Both panels
RAD51B	Both panels
RAD51C	Both panels
RAD51D	Both panels
RAD52	Both panels
RAD54L	Both panels
RAF1	Both panels
RANBP2	TruSight Oncology 500
RARA	Both panels
RASA1	Both panels
RASA2	OncomineTM Comprehensive Assay Plus
RB1	Both panels
RBM10	Both panels
RBP3	OncomineTM Comprehensive Assay Plus
RECQL4	Both panels
REG1A	OncomineTM Comprehensive Assay Plus
REG1B	OncomineTM Comprehensive Assay Plus
REG3A	OncomineTM Comprehensive Assay Plus
REG3G	OncomineTM Comprehensive Assay Plus
REL	TruSight Oncology 500
RET	Both panels
RFWD2	TruSight Oncology 500
RGS7	OncomineTM Comprehensive Assay Plus
RHEB	Both panels
RHOA	Both panels
RICTOR	Both panels
RIT1	Both panels
RNASEH2A	OncomineTM Comprehensive Assay Plus
RNASEH2B	OncomineTM Comprehensive Assay Plus
RNASEH2C	OncomineTM Comprehensive Assay Plus
RNF43	Both panels
ROS1	Both panels
RPA1	OncomineTM Comprehensive Assay Plus
RPL10	OncomineTM Comprehensive Assay Plus
RPL22	OncomineTM Comprehensive Assay Plus
RPL5	OncomineTM Comprehensive Assay Plus
RPS6KA4	TruSight Oncology 500
RPS6KB1	Both panels
RPS6KB2	TruSight Oncology 500
RPTN	OncomineTM Comprehensive Assay Plus
RPTOR	Both panels
RUNDC3B	OncomineTM Comprehensive Assay Plus
RUNX1	Both panels
RUNX1T1	Both panels
RYBP	TruSight Oncology 500
SDHA	Both panels
SDHAF2	TruSight Oncology 500
SDHB	Both panels
SDHC	Both panels
SDHD	Both panels
SETBP1	Both panels
SETD2	Both panels
SF3B1	Both panels
SH2B3	TruSight Oncology 500
SH2D1A	TruSight Oncology 500
SH3RF2	OncomineTM Comprehensive Assay Plus
SHQ1	TruSight Oncology 500
SIX1	OncomineTM Comprehensive Assay Plus
SIX2	OncomineTM Comprehensive Assay Plus
SLC15A2	OncomineTM Comprehensive Assay Plus
SLC8A1	OncomineTM Comprehensive Assay Plus
SLCO1B3	OncomineTM Comprehensive Assay Plus
SLIT2	TruSight Oncology 500
SLX4	Both panels
SMAD2	Both panels
SMAD3	TruSight Oncology 500
SMAD4	Both panels
SMARCA4	Both panels
SMARCB1	Both panels
SMARCD1	TruSight Oncology 500
SMC1A	Both panels
SMC3	TruSight Oncology 500
SMO	Both panels
SNCAIP	Both panels
SOCS1	Both panels
SOS1	OncomineTM Comprehensive Assay Plus
SOX10	TruSight Oncology 500
SOX17	TruSight Oncology 500
SOX2	Both panels
SOX9	Both panels
SPEN	Both panels
SPOP	Both panels
SPTA1	TruSight Oncology 500
SRC	Both panels
SRSF2	Both panels
STAG1	TruSight Oncology 500
STAG2	Both panels
STAT1	OncomineTM Comprehensive Assay Plus
STAT3	Both panels
STAT4	TruSight Oncology 500
STAT5A	TruSight Oncology 500
STAT5B	Both panels
STAT6	OncomineTM Comprehensive Assay Plus
STK11	Both panels
STK40	TruSight Oncology 500
SUFU	Both panels
SUZ12	TruSight Oncology 500
SYK	TruSight Oncology 500
SYT10	OncomineTM Comprehensive Assay Plus
SYT16	OncomineTM Comprehensive Assay Plus
TAF1	Both panels
TAP1	OncomineTM Comprehensive Assay Plus
TAP2	OncomineTM Comprehensive Assay Plus
TAPBP	OncomineTM Comprehensive Assay Plus
TBX3	Both panels
TCEB1	TruSight Oncology 500
TCF3	TruSight Oncology 500
TCF7L2	Both panels
TERC	TruSight Oncology 500
TERT	Both panels
TET1	TruSight Oncology 500
TET2	Both panels
TFE3	TruSight Oncology 500
TFRC	TruSight Oncology 500
TGFBR1	Both panels
TGFBR2	Both panels
TMEM127	TruSight Oncology 500
TMEM132D	OncomineTM Comprehensive Assay Plus
TMPRSS2	TruSight Oncology 500
TNFAIP3	Both panels
TNFRSF14	Both panels
TOP1	Both panels
TOP2A	TruSight Oncology 500
TP53	Both panels
TP63	Both panels
TPMT	OncomineTM Comprehensive Assay Plus
TPP2	OncomineTM Comprehensive Assay Plus
TPTE	OncomineTM Comprehensive Assay Plus
TRAF2	TruSight Oncology 500
TRAF7	TruSight Oncology 500
TRHDE	OncomineTM Comprehensive Assay Plus
TRIM48	OncomineTM Comprehensive Assay Plus
TRIM51	OncomineTM Comprehensive Assay Plus
TRRAP	OncomineTM Comprehensive Assay Plus
TSC1	Both panels
TSC2	Both panels
TSHR	Both panels
U2AF1	Both panels
UGT1A1	OncomineTM Comprehensive Assay Plus
USP8	OncomineTM Comprehensive Assay Plus
USP9X	OncomineTM Comprehensive Assay Plus
VEGFA	TruSight Oncology 500
VHL	Both panels
VTCN1	TruSight Oncology 500
WAS	OncomineTM Comprehensive Assay Plus
WISP3	TruSight Oncology 500
WT1	Both panels
XIAP	TruSight Oncology 500
XPO1	Both panels
XRCC2	Both panels
XRCC3	OncomineTM Comprehensive Assay Plus
YAP1	Both panels
YES1	Both panels
ZBTB2	TruSight Oncology 500
ZBTB20	OncomineTM Comprehensive Assay Plus
ZBTB7A	TruSight Oncology 500
ZFHX3	Both panels
ZIM3	OncomineTM Comprehensive Assay Plus
ZMYM3	OncomineTM Comprehensive Assay Plus
ZNF217	Both panels
ZNF429	OncomineTM Comprehensive Assay Plus
ZNF479	OncomineTM Comprehensive Assay Plus
ZNF536	OncomineTM Comprehensive Assay Plus
ZNF703	TruSight Oncology 500
ZRSR2	Both panels

## Sheet: S2
Supplementary Table S2. Genes targeted by OncomineTM Comprehensive Assay Plus, TruSight Oncology 500 and both panels for fusion analysis
Gene name	Targeted by
ABL1	TruSight Oncology 500
AKT1	OncomineTM Comprehensive Assay Plus
AKT2	OncomineTM Comprehensive Assay Plus
AKT3	Both panels
ALK	Both panels
AR	Both panels
AXL	TruSight Oncology 500
BCL2	TruSight Oncology 500
BRAF	Both panels
BRCA1	Both panels
BRCA2	TruSight Oncology 500
CDK4	TruSight Oncology 500
CDKN2A	OncomineTM Comprehensive Assay Plus
CSF1R	TruSight Oncology 500
EGFR	Both panels
EML4	TruSight Oncology 500
ERBB2	Both panels
ERBB4	OncomineTM Comprehensive Assay Plus
ERG	Both panels
ESR1	Both panels
ETS1	TruSight Oncology 500
ETV1	Both panels
ETV4	Both panels
ETV5	Both panels
EWSR1	TruSight Oncology 500
FGFR1	Both panels
FGFR2	Both panels
FGFR3	Both panels
FGFR4	TruSight Oncology 500
FLI1	TruSight Oncology 500
FLT1	TruSight Oncology 500
FLT3	TruSight Oncology 500
JAK2	TruSight Oncology 500
KDR	TruSight Oncology 500
KIF5B	TruSight Oncology 500
KIT	TruSight Oncology 500
MAP3K8	OncomineTM Comprehensive Assay Plus
MET	Both panels
MLL	TruSight Oncology 500
MLLT3	TruSight Oncology 500
MSH2	TruSight Oncology 500
MTAP	OncomineTM Comprehensive Assay Plus
MYB	OncomineTM Comprehensive Assay Plus
MYBL1	OncomineTM Comprehensive Assay Plus
MYC	TruSight Oncology 500
NOTCH1	Both panels
NOTCH2	Both panels
NOTCH3	Both panels
NRG1	Both panels
NTRK1	Both panels
NTRK2	Both panels
NTRK3	Both panels
NUTM1	OncomineTM Comprehensive Assay Plus
PAX3	TruSight Oncology 500
PAX7	TruSight Oncology 500
PDGFRA	TruSight Oncology 500
PDGFRB	TruSight Oncology 500
PIK3CA	Both panels
PIK3CB	OncomineTM Comprehensive Assay Plus
PPARG	Both panels
PRKACA	OncomineTM Comprehensive Assay Plus
PRKACB	OncomineTM Comprehensive Assay Plus
RAF1	Both panels
RARA	OncomineTM Comprehensive Assay Plus
RELA	OncomineTM Comprehensive Assay Plus
RET	Both panels
ROS1	Both panels
RPS6KB1	TruSight Oncology 500
RSPO2	OncomineTM Comprehensive Assay Plus
RSPO3	OncomineTM Comprehensive Assay Plus
STAT6	OncomineTM Comprehensive Assay Plus
TERT	OncomineTM Comprehensive Assay Plus
TFE3	OncomineTM Comprehensive Assay Plus
TFEB	OncomineTM Comprehensive Assay Plus
TMPRSS2	TruSight Oncology 500
YAP1	OncomineTM Comprehensive Assay Plus
